# Supplementary material for: Gene Mapping and Molecular Marker Development for Controlling Purple-Leaf Trait in Pakchoi (Brassica rapa subsp. chinensis (L.) Hanelt)
Source: Genes (Basel). 2025 Oct 12;16(10):1184. doi: 10.3390/genes16101184 (PMC12563174; doi:10.3390/genes16101184)
Supplement: Supplementary file 1 [file genes-16-01184-s001.zip]

Archive with 1 entries (1 files):
- genes-3834835-supplementary.pdf
